# Supplementary material for: An Experimental Test of whether the Defensive Phenotype of an Aphid Facultative Symbiont Can Respond to Selection within a Host Lineage
Source: PLoS One. 2014 Nov 14;9(11):e111601. doi: 10.1371/journal.pone.0111601 (PMC4232250; doi:10.1371/journal.pone.0111601)
Supplement: Table S1 — Raw data used for analysis. ‘Name’ indicates the aphid line (see graphs). Where emergence is marked N/A, there were either no mummies, or an accident prevented the wasps from being assessed following emergence (two cases). Percentage parasitism was counted using the number of mummies divided by the number of live and number of mummified aphids. Dead aphids are ambiguous and so were excluded from the analysis; however, the data are included here for completeness. (XLSX) [file pone.0111601.s001.xlsx]

## Sheet: Sheet1
Treatment	Name	Dish	Live	Dead	Mummy	Emerged
Control	N4	9	6	0	0	N/A
Parasitism	S4	8	6	0	5	3
Control	N4	10	12	0	0	N/A
Control	N3	10	0	0	9	5
Control	N1	10	7	0	2	1
Parasitism	S2	7	0	0	12	9
Parasitism	S1	3	11	0	0	N/A
Parasitism	S3	7	6	1	5	4
Control	N3	9	1	1	5	4
Control	N4	5	1	0	6	4
Parasitism	S4	9	2	0	10	6
Parasitism	S2	2	4	1	4	N/A
Control	N2	5	1	2	8	8
Control	N2	6	7	2	3	1
Control	N1	8	8	0	3	3
Parasitism	S1	7	1	0	9	8
Parasitism	S3	8	0	0	8	2
Control	N2	4	1	0	9	5
Control	N1	9	2	1	8	5
Control	N4	4	4	1	7	5
Parasitism	S1	8	0	1	11	7
Control	N3	7	0	1	9	2
Control	N3	8	3	0	7	7
Parasitism	S3	2	2	2	8	7
Parasitism	S2	8	0	0	10	7
Parasitism	S4	7	1	1	8	6
Parasitism	S3	1	4	1	4	4
Control	N1	4	8	0	2	1
Parasitism	S1	1	2	1	7	6
Control	N3	1	5	0	6	6
Control	N2	1	3	0	4	4
Control	N1	3	3	0	9	6
Parasitism	S4	1	3	0	9	9
Control	N4	3	1	2	9	6
Control	N2	3	3	2	6	3
Parasitism	S2	4	6	0	6	2
Control	N4	1	6	0	4	4
Control	N1	1	8	0	3	2
Control	N3	3	6	0	1	0
Parasitism	S4	6	5	1	4	4
Parasitism	S1	9	8	0	0	N/A
Parasitism	S1	10	4	0	7	5
Parasitism	S3	10	10	0	2	2
Parasitism	S4	5	0	2	5	5
Parasitism	S4	2	9	1	1	1
Parasitism	S3	5	9	1	2	2
Parasitism	S2	1	0	2	3	1
Parasitism	S3	3	8	0	2	1
Control	N2	10	7	1	0	N/A
Control	N1	5	4	1	5	5
Control	N2	8	6	2	3	2
Control	N1	6	11	0	1	1
Parasitism	S2	6	1	0	11	9
Parasitism	S2	5	8	0	2	2
Parasitism	S4	4	10	0	0	N/A
Parasitism	S1	6	10	1	1	1
Control	N4	7	10	0	2	0
Control	N4	6	6	2	2	2
Parasitism	S2	3	1	6	1	0
Control	N2	2	1	1	9	6
Control	N4	2	2	0	8	6
Parasitism	S3	9	6	3	2	2
Parasitism	S1	2	1	1	9	5
Control	N1	2	9	0	0	N/A
Control	N3	2	4	0	5	5
Parasitism	S3	4	4	0	7	5
Control	N1	7	7	1	3	2
Control	N2	9	3	0	7	6
Parasitism	S2	10	3	2	3	2
Control	N4	8	3	0	6	4
Parasitism	S4	3	3	2	4	2
Parasitism	S1	5	7	0	4	N/A
Parasitism	S4	10	12	0	0	N/A
Control	N3	6	9	1	2	1
Parasitism	S2	9	6	0	6	5
Control	N2	7	8	0	2	2
Parasitism	S3	6	7	0	0	N/A
Control	N3	1	8	0	3	2
Parasitism	S1	4	11	0	0	N/A
